# Supplementary material for: Comparative Efficacy of Combined Radiotherapy, Systemic Therapy, and Androgen Deprivation Therapy for Metastatic Hormone-Sensitive Prostate Cancer: A Network Meta-Analysis and Systematic Review
Source: Front Oncol. 2020 Oct 20;10:567616. doi: 10.3389/fonc.2020.567616 (PMC7606969; doi:10.3389/fonc.2020.567616)
Supplement: Supplementary file 1 [file Data_Sheet_1.ZIP]

Archive with 4 entries (4 files):
- Supplementary_Material 2_PRISMA flow diagram.pdf
- Supplementary_Material 3_Results of convergence, heterogeneity analysis and publication bias.docx
- Supplementary_Material 4_PRISMA NMA checklist.docx
- Supplementary_Material 1_Results of full search strategy of PubMed database.docx
